# Supplementary material for: Detecting genetic effects on phenotype variability to capture gene-by-environment interactions: a systematic method comparison
Source: G3 (Bethesda). 2024 Jan 30;14(4):jkae022. doi: 10.1093/g3journal/jkae022 (PMC10989912; doi:10.1093/g3journal/jkae022)
Supplement: jkae022_Supplementary_Data [file jkae022_supplementary_data.zip]

Archive with 2 entries (2 files):
- Supplemental_Material_G3-2023-404768.pdf
- Supplemental_Material_Legend_G3-2023-404768.pdf
